# Supplementary material for: Phytochemical Investigation and Biological Studies on Selected Searsia Species
Source: Plants (Basel). 2022 Oct 21;11(20):2793. doi: 10.3390/plants11202793 (PMC9606921; doi:10.3390/plants11202793)
Supplement: Supplementary file 1 [file plants-11-02793-s001.zip]

Archive with 1 entries (1 files):
- plants-1938657 supplementary.pdf
